# Supplementary material for: Trichoderma erinaceum Bio-Priming Modulates the WRKYs Defense Programming in Tomato Against the Fusarium oxysporum f. sp. lycopersici (Fol) Challenged Condition
Source: Front Plant Sci. 2019 Jul 30;10:911. doi: 10.3389/fpls.2019.00911 (PMC6689972; doi:10.3389/fpls.2019.00911)
Supplement: FIGURE S1 — (A) The position of CDS encoding WRKY31 gene including the TSS and Poly A tail region as predicted through Fgenesh gene prediction tool. We have selected 1500 bp nucleotide upstream from the translational start site for promoter search for each WRKY gene. The CDSf represent the first type or First (Starting with Start codon), CDSi - internal (internal exon), CDSl - last coding segment, (ending with stop codon); TSS- represent the position of transcription start site (TATA-box position); Poly A represent the 3′ polyadenylation site. The presence of TSS before the first coding sequence CDSf and the Poly A tail after the last coding sequence (CDSl) predicted the complete coding sequence of SlWRKY31 gene. Further, presence of TSS and Poly A in the entire coding sequence revealed that the gene of interest is in positive frame. (B) The structural organization of the WRKY31gene showing the intron-exon boundary and the upstream region with the position of CDS region that encodes each of the SlWRKY31 transcription factor. The figure also show the other cis-regulatory element surrounding the promoter region of tomato WRKY31 including the TGA and TCA element. [file Data_Sheet_1.zip › 417677_Singh_Table_2.xlsx]

## Sheet: Sheet1
			WRKY33
Gene	Promoter Name	Position	Sequence	Frame	Function
WRKY33	ABRE	1343	TACGTG	Positive	ABA response
	ACE	718	AAAACGTTTA	Positive	Light Response
	AE Box	276 ; 599	AGAAACTT	Positive	Light response
	Box4	469;508	ATTAAT	Positive	Light Response
	W Box	1104	TTGACC	Negative	Fungal elicitor response element
	G-Box	1343	TACGTG	Positive	cis-acting regulatory element involved in light responsivenes
	GCN4 motif	1058	TGAGTCA	Positive	cis-regulatory element involved in endosperm expression
	GT1	179; 633	GGTTAA	Positive	Light Response
	HSE	91	AAAAAATTTC	Positive	cis-acting element involved in heat stress responsiveness
	MBS	918;1103	CAACTG	Positive	MYB Binding Site ; Drought Response
	MRE	630	AACCTAA	Positive	MYB binding site involved in light responsiveness
	Skn-1 motif	364;1183	GTCAT	Negative	cis-acting regulatory element required for endosperm expression
	TC rich Repeat	330	ATTTTCTTCA	Negative	cis-acting element involved in defense and stress responsiveness
	TGA element	952	AACGAC	Positive	Auxin Response element
	WUN motif	1236	AAATTTCCT	Negative	Wound Response
WRKY4	ARE motif	390;1487	TGGTTT	Positive	cis-acting regulatory element essential for the anaerobic induction
	ATC motif	625	AGTAATCT	Negative	part of a conserved DNA module involved in light responsiveness
	W-Box	1118	ATTAAT	Negative	fungal elicitor responsive element
	GT1-motif		AATCCACA	Negative	light responsive element
	HSE	77;1268	AAAAAATTTC	Positive	cis-acting element involved in heat stress responsiveness
	LTR	286	CCGAAA	Positive	cis-acting element involved in low-temperature responsiveness
	MBS1	907	TTTTTACGGTTA	Positive	MYB binding site involved in flavonoid biosynthetic genes regulation
	O2 site	1217	GATGACATGA	Positive	cis-acting regulatory element involved in zein metabolism regulation
	Skn-1_motif	1218	GTCAT	Negative	cis-acting regulatory element involved in zein metabolism regulation
	Sp1 motif	1401;1405	CC(G/A)CCC	Positive	light responsive element
	TC rich repeats	120	ATTTTCTTCA	Negative	cis-acting element involved in defense and stress responsiveness
	TCA element	544	CCATCTTTTT	Positive	cis-acting element involved in salicylic acid responsiveness
WRKY37	3-AF1 Binding site	54	AAGAGATATTT	Positive	light responsive element
	ABRE	142;770	TACGTG	Positive	cis-acting element involved in the abscisic acid responsiveness
	ARE	124;1434	TGGTTT	Positive	cis-acting regulatory element essential for the anaerobic induction
	ACTC motif	999	AATCTAATCC	Positive	part of a conserved DNA module involved in light responsiveness
	Box4	237; 713;218;717	ATTAAT	Positive	part of a conserved DNA module involved in light responsiveness
	BoxI	62;1341;1367	TTTCAAA	Positive	light responsive element
	ERE	61;1366	ATTTCAAA	Positive	ethylene-responsive element
	G-Box	1018	CACGTA;CACGTT	Positive	cis-acting regulatory element involved in light responsiveness
	GA motif	1206	ATAGATAA	Positive	light responsive element
	GAG-motif	1093	AGAGAGT	Positive	light responsive element
	GARE motif	782;944	AAACAGA	Positive	gibberellin-responsive element
	GATA motif		AAGATAAGATT;GATAGGA	Positive	light responsive element
	GT1-motif		GGTTAA	Positive	light responsive element
	HSE	685	AAAAAATTTC	Positive	cis-acting element involved in heat stress responsiveness
	MBS	892; 1266	TAACTG	Negative	MYB binding site involved in drought-inducibility
	MBS1	347	aaaAaaC(G/C)GTTA	Positive	MYB binding site involved in flavonoid biosynthetic genes regulation
	Skn-1 motif	1441 ;1358	GTCAT	Positive	cis-acting regulatory element required for endosperm expression
	TC Rich repeats	401	ATTCTCTAAC		cis-acting element involved in defense and stress responsiveness
	TCA element	328	CAGAAAAGGA		cis-acting element involved in salicylic acid responsiveness
